# Supplementary material for: Good Practices and Challenges in the Collaboration of Pharmacists with General Practitioners—A Scoping Review
Source: Pharmacy (Basel). 2026 Feb 3;14(1):24. doi: 10.3390/pharmacy14010024 (PMC12922014; doi:10.3390/pharmacy14010024)
Supplement: Supplementary file 1 [file pharmacy-14-00024-s001.zip]

Archive with 1 entries (1 files):
- pharmacy-4057135-supplementary.pdf
